# Supplementary material for: Intergenerational transmission of parental risky health behaviors in Chinese children: Are there socioeconomic status differences?
Source: Front Med (Lausanne). 2023 Jan 9;9:842817. doi: 10.3389/fmed.2022.842817 (PMC9870313; doi:10.3389/fmed.2022.842817)
Supplement: Supplementary file 1 [file Data_Sheet_1.ZIP]

Archive with 10 entries (9 files):
- data/
- data/AA04-28u229_income_grouped.dta
- data/AA04-28u25_income_grouped.dta
- data/AA04-28u40_income_grouped.dta
- data/AAu229_ingroup_rural.dta
- data/AAu229_ingroup_urban.dta
- data/AAu25_ingroup_rural.dta
- data/AAu25_ingroup_urban.dta
- data/AAu40_ingroup_rural.dta
- data/AAu40_ingroup_urban.dta
